# Supplementary material for: Merlin tumor suppressor function is regulated by PIP2-mediated dimerization
Source: PLoS One. 2023 Feb 21;18(2):e0281876. doi: 10.1371/journal.pone.0281876 (PMC9942953; doi:10.1371/journal.pone.0281876)
Supplement: S1 Data — Numerical data used to generate the graphs in all figures. (XLSX) [file pone.0281876.s006.xlsx]

## Sheet: Figure 1D
	% WT Bound	% WT Bound=SD	n
WT	100	8.02	3
FH	65.1	3.15	3
HC	8.1	0.05	3
H	3.02	0.46	3
Control	0.36	0.08	3

## Sheet: Figure 1F
	#1	#2	#3	Mean	SD	%	SD
Merlin-NanoLuc:Merlin-GFP	1.14612e+06	1.04656e+06	1.04728e+06	1.07999e+06	57273.2	1	0.0530314
Merlin-NanoLuc:GFP-Merlin	259042	298581	263341	273655	21693.9	0.253387	0.0200872
NanoLuc-Mer:Merlin-GFP	187150	193967	192771	191296	3639.98	0.177128	0.0033704
NanoLuc-Merlin:GFP-Merlin	31294.5	31869.3	27817.3	30327.1	2192.4	0.028081	0.00203003

## Sheet: Figure 1G
nm	Merlin-NL:Mer-GFP	Merlin-NL:GFP-Mer	NL-Merlin:GFP-Mer	NL-Merlin:Merlin-GFP	NanoLuc	GFP-NL
400	0.023023	0.026249	0.045063	0.025893	0.0129764	0
402	0.033835	0.036786	0.058677	0.037019	0.0229327	0.00471591
404	0.048754	0.052467	0.067982	0.051723	0.0368159	0.011736
406	0.06624	0.070658	0.090901	0.069518	0.0541621	0.0217826
408	0.088844	0.099137	0.112183	0.097359	0.0791105	0.0350706
410	0.119588	0.130551	0.147682	0.127592	0.111059	0.0548764
412	0.157441	0.170863	0.193779	0.170561	0.15357	0.0771817
414	0.205731	0.225457	0.239962	0.219965	0.207991	0.107072
416	0.264609	0.285889	0.300448	0.27895	0.269093	0.143496
418	0.336221	0.356423	0.372738	0.352109	0.344498	0.187432
420	0.416431	0.433179	0.459159	0.428466	0.425334	0.239206
422	0.501264	0.520898	0.541875	0.522109	0.517555	0.289103
424	0.586308	0.604364	0.611322	0.606034	0.605126	0.34549
426	0.66422	0.679689	0.67939	0.680908	0.681436	0.399717
428	0.739072	0.750856	0.741255	0.744085	0.752298	0.451539
430	0.797194	0.807793	0.818887	0.815773	0.81722	0.494822
432	0.854306	0.864492	0.870412	0.865199	0.869919	0.529936
434	0.898055	0.91195	0.914182	0.913873	0.912484	0.563738
436	0.938294	0.948279	0.94253	0.944752	0.950658	0.590922
438	0.972144	0.971376	0.96476	0.973577	0.975112	0.611914
440	0.996925	0.991859	0.985352	0.990377	0.992396	0.628833
442	0.994628	1	0.999397	0.998497	1	0.638799
444	1	0.995592	1	1	0.995629	0.642762
446	0.990819	0.990199	0.980527	0.986651	0.98454	0.640684
448	0.977478	0.962218	0.982509	0.97163	0.963389	0.635138
450	0.95694	0.943602	0.945976	0.947017	0.936411	0.622667
452	0.931208	0.911535	0.934086	0.913608	0.906465	0.608494
454	0.897493	0.888117	0.896174	0.8851	0.872695	0.591297
456	0.871306	0.856475	0.845856	0.853237	0.841343	0.574854
458	0.844385	0.82701	0.834655	0.82565	0.809448	0.556829
460	0.813446	0.796302	0.79726	0.796655	0.775896	0.539993
462	0.787729	0.769658	0.77727	0.768337	0.750434	0.526195
464	0.772166	0.746884	0.749526	0.746128	0.726933	0.514635
466	0.75679	0.732167	0.744701	0.72756	0.703868	0.504294
468	0.748447	0.709485	0.719714	0.714593	0.684625	0.496999
470	0.726143	0.698015	0.706014	0.697253	0.666209	0.492383
472	0.727063	0.687965	0.708427	0.682507	0.64754	0.490474
474	0.720621	0.679326	0.683957	0.667602	0.628623	0.488482
476	0.718571	0.669256	0.682061	0.662182	0.613531	0.490934
478	0.71887	0.657848	0.664312	0.645054	0.592139	0.495557
480	0.718324	0.650557	0.656298	0.633039	0.573197	0.504021
482	0.728724	0.637635	0.671635	0.613772	0.551928	0.513263
484	0.734635	0.630147	0.656643	0.601757	0.530868	0.529444
486	0.742155	0.628653	0.649406	0.592897	0.50848	0.549374
488	0.762005	0.61822	0.619076	0.574488	0.48467	0.576482
490	0.776431	0.612028	0.622695	0.565162	0.460301	0.609862
492	0.807437	0.609653	0.619249	0.545821	0.438182	0.654372
494	0.830086	0.612505	0.628468	0.538496	0.412756	0.701708
496	0.859327	0.615492	0.621661	0.527063	0.389932	0.760778
498	0.8893	0.616872	0.630708	0.511682	0.366306	0.813614
500	0.910475	0.61793	0.633379	0.504282	0.343199	0.871375
502	0.9211	0.609384	0.629674	0.486169	0.323011	0.919497
504	0.935189	0.603763	0.62123	0.466522	0.300305	0.958285
506	0.927325	0.588175	0.60529	0.448261	0.281716	0.986747
508	0.910056	0.572826	0.583491	0.432647	0.261047	1
510	0.883764	0.551907	0.569016	0.414005	0.242128	0.996013
512	0.83979	0.524227	0.537653	0.386513	0.22298	0.976269
514	0.793655	0.494078	0.501034	0.363023	0.204689	0.936749
516	0.746704	0.459677	0.486817	0.337321	0.188072	0.883257
518	0.677942	0.423098	0.445201	0.312772	0.17154	0.827089
520	0.63064	0.393022	0.412631	0.288657	0.157176	0.756462
522	0.576872	0.35886	0.378166	0.265643	0.143384	0.692865
524	0.534718	0.335629	0.36438	0.245509	0.132615	0.635904
526	0.491156	0.312138	0.318628	0.22945	0.121552	0.582979
528	0.463464	0.292713	0.311735	0.214736	0.112023	0.537501
530	0.433401	0.271774	0.291487	0.197682	0.103636	0.497066
532	0.405552	0.252909	0.275547	0.189234	0.0959325	0.46133
534	0.381886	0.235641	0.262278	0.174128	0.0877005	0.42953
536	0.3537	0.223123	0.24944	0.162092	0.080612	0.398833
538	0.335862	0.207432	0.22497	0.152099	0.0738016	0.371952
540	0.308866	0.19647	0.216009	0.141777	0.0676445	0.349499
542	0.290243	0.180426	0.197139	0.131287	0.0607617	0.325668
544	0.267198	0.17049	0.184991	0.122172	0.0554887	0.30137
546	0.24862	0.155836	0.172583	0.111491	0.0504995	0.279728
548	0.230153	0.143142	0.155265	0.102228	0.0459132	0.258074
550	0.213558	0.131028	0.150009	0.09829	0.0412556	0.239379
552	0.195354	0.122296	0.141479	0.087133	0.0374779	0.218294
554	0.177546	0.113511	0.122695	0.080665	0.0339972	0.199951
556	0.163277	0.103037	0.118473	0.077161	0.0306285	0.181043
558	0.149338	0.093423	0.11046	0.068449	0.0274593	0.162
560	0.136019	0.087024	0.104515	0.063177	0.0240585	0.144715
562	0.119686	0.075802	0.093055	0.05872	0.0217552	0.128727
564	0.110961	0.072732	0.084181	0.054211	0.0193985	0.114706
566	0.099626	0.064073	0.080303	0.048081	0.0172538	0.101381
568	0.090498	0.06065	0.078149	0.044842	0.0152394	0.0903073
570	0.083195	0.055392	0.070825	0.040089	0.0135232	0.0800759
572	0.076049	0.05058	0.06712	0.038385	0.0118983	0.071952
574	0.070288	0.046587	0.058935	0.035431	0.0104855	0.064569
576	0.064998	0.043641	0.057126	0.034076	0.00941636	0.0582417
578	0.05991	0.041163	0.055575	0.031472	0.00818731	0.0527258
580	0.05587	0.03857	0.049802	0.028434	0.00742585	0.0476087
582	0.05269	0.035158	0.049113	0.025978	0.00618296	0.0430279
584	0.04838	0.033447	0.048682	0.02548	0.0052799	0.0387938
586	0.04532	0.030978	0.041099	0.023903	0.00463172	0.0344863
588	0.041205	0.028531	0.042737	0.021352	0.00367957	0.0314004
590	0.038668	0.026571	0.041616	0.020441	0.00287343	0.0277051
592	0.03486	0.025015	0.036447	0.018292	0.00221643	0.024679
594	0.03254	0.023024	0.036791	0.017562	0.0015802	0.0218496
596	0.030303	0.020773	0.034379	0.01662	0.000964101	0.0189801
598	0.027722	0.019736	0.034379	0.015085	0.000595955	0.0166511
600	0.026083	0.018232	0.031277	0.014503	0	0.014204

## Sheet: Fig 2A 2D
ml	150 mM NaCl	50 mM NaCl	500 mM NaCl
10	3.84162	0	3.39233
10.1	1.45786	15.5	7.01082
10.2	1.33666	14.708	5.59489
10.3	0.199993	6.05107	1.43559
10.4	0	3.78333	0.452311
10.5	0.0114474	2.61347	0.127827
10.6	0.0276085	1.80357	0.167158
10.7	0.0215481	1.5588	0.27532
10.8	0.111781	1.08545	0.226155
10.9	0.126595	1.10165	0
11	0.239049	0.779488	0.0196657
11.1	0.393926	0.829882	0.196657
11.2	0.45453	0.878477	0
11.3	0.589206	0.945069	0.27532
11.4	0.723881	1.06925	1.68142
11.5	1.32992	0.993663	5.29007
11.6	4.0167	1.17724	14.5526
11.7	10.8448	1.28703	44.9361
11.8	25.5244	2.32551	44.4444
11.9	43.0996	3.71134	75.3196
12	60.4054	8.04883	100
12.1	91.9195	16.8318	92.9204
12.2	95.9597	28.0085	93.2153
12.3	96.6331	41.8668	78.9577
12.4	95.2864	55.3653	72.468
12.5	100	56.2652	67.8466
12.6	96.6331	64.3642	71.5831
12.7	77.1051	68.1438	66.6667
12.8	76.4318	74.443	46.3127
12.9	70.3714	78.2226	46.0177
13	59.328	67.6038	47.9843
13.1	52.0555	55.5452	37.1681
13.2	51.5841	61.4845	26.942
13.3	40.5407	61.1246	27.3353
13.4	34.5477	56.9851	21.7306
13.5	36.8371	41.3269	21.3373
13.6	32.3928	61.8445	21.2389
13.7	33.6049	58.6049	16.1259
13.8	29.43	58.7849	14.9459
13.9	28.8239	52.3056	13.3727
14	24.1103	57.525	12.9794
14.1	20.272	58.0649	12.7827
14.2	23.2349	65.2641	9.73451
14.3	23.3022	74.263	9.04621
14.4	22.7635	83.082	12.2911
14.5	32.7969	87.5815	11.4061
14.6	33.1336	89.9212	16.5192
14.7	32.6622	88.8413	18.8791
14.8	36.0964	100	20.4523
14.9	35.221	88.4814	19.2724
15	34.2783	91.361	18.5841
15.1	32.5949	78.7625	18.4857
15.2	27.2078	73.0032	15.8309
15.3	24.1103	68.5037	12.7827
15.4	21.4168	59.1448	13.2743
15.5	19.1273	56.0852	11.0128
15.6	17.0398	50.1459	9.53786
15.7	14.077	48.5261	8.55457
15.8	12.6629	43.4867	7.57129
15.9	11.0468	45.8264	5.59489
16	9.22865	37.5474	5.45723
16.1	8.62261	34.1278	4.83776
16.2	6.60247	32.508	3.65782
16.3	6.60247	28.9084	3.18584
16.4	5.45099	27.4685	2.35005
16.5	4.78435	24.9488	2.36971
16.6	4.34665	23.869	1.61259
16.7	3.94936	22.7891	1.58309
16.8	3.47126	21.7092	1.3176
16.9	3.32985	20.6293	0.835792

## Sheet: Figure 2C
ml	GFP	Fractions	Pulldown
10
10.2	6.239	216000	4960
10.4	6.368	179000	6080
10.6	5.857	148000	5540
10.8	5.879	137000	4830
11	5.454	125000	5810
11.2	5.593	115000	4420
11.4	6.049	114000	3780
11.6	7.376	110000	3790
11.8	7.016	257000	4440
12	8.577	427000	8420
12.2	10.859	722000	13700
12.4	12.158	1060000	27600
12.6	14.749	1240000	31000
12.8	13.274	1480000	23700
13	14.725	1250000	18900
13.2	11.127	891000	10200
13.4	9.842	555000	4420
13.6	8.259	326000	1880
13.8	8.531	201000	1420
14	6.859	124000	733
14.2	6.186	96800	699
14.4	5.809	78600	649
14.6	6.429	70000	549
14.8	4.741	69500	424
15	5.318	79500	590
15.2	5.955	107000	612
15.4	5.755	148000	696
15.6	5.699	172000	618
15.8	5.018	166000	1080
16	5.285	123000	974
16.2	4.679	75200	992
16.4	4.752	36200	727
16.6	4.417	23200	995
16.8	4.649	13000	930
17	6.2
17.2	4.392	8210	949
17.4	4.616	6790	627
17.6	4.832	5950	468
17.8	5.111	4760	321
18	5.708	4820	293
18.2	6.06	4530	228
18.4	8.061	4210	175
18.6	8.671	5240	162
18.8	9.933	4220	131
19	8.077	4020	96.7
19.2	6.983	3350	119
19.4	4.916	2900	156

## Sheet: Figure 2F
NaCl (mM)	#1	#2	#3	Control
50	29800000	37900000	36400000	1550834
75	25400000	25100000	29000000	1617548
150	25500000	20800000	21100000	1578417
300	5450346	4663326	5893024	1478615
600	4657596	4473428	3345219	1394318

## Sheet: Figure 3B
	#1	#2	#3	Mean	SD	% WT	SD
WT (+)	0.0229	0.0248	0.0236	0.0237667	0.000960902	1	0.0404307
L64P*	0.029	0.0309	0.0312	0.0303667	0.00119304	1.2777	0.0501978
Œî39-121*	0.00106	0.00105	0.00109	0.00106667	2.08167e-05	0.0448808	0.000875876
L360P*	0.00298	0.00301	0.00313	0.00304	7.93725e-05	0.12791	0.00333966
L535P*	0.00599	0.00689	0.00679	0.00655667	0.000493288	0.275877	0.0207555
6N	0.007851	0.008247	0.006069	0.007389	0.00116017	0.310898	0.0488152
GFP	3.93e-06	4.31e-06	6.03e-06	4.75667e-06	1.11899e-06	0.00020014	4.70822e-05

## Sheet: Figure 3C
	#1	#2	#3	Mean	SD	% WT	SD
WT (+)	0.0229	0.0248	0.0236	0.0237667	0.000960902	1	0.0404307
ŒîN18	0.00788	0.00772	0.00783	0.00781	8.18535e-05	0.328612	0.00344405
N20	3.87e-07	7.78e-07		5.825e-07	2.76479e-07	2.45091e-05	1.1633e-05
S518A	0.0476	0.0489	0.0498	0.0487667	0.00110604	2.05189	0.0465376
S518D	0.0123	0.0141	0.0133	0.0132333	0.00090185	0.556802	0.037946
AR	0.00203	0.00227	0.00209	0.00213	0.0001249	0.0896213	0.00525526
ŒîEL	0.0464	0.0495	0.0509	0.0489333	0.0023029	2.05891	0.0968961
GFP	3.93e-06	4.31e-06	6.03e-06	4.75667e-06	1.11899e-06	0.00020014	4.70822e-05

## Sheet: Figure 4
	AMOT	AMOT	AMOT	Mean	SD	% WT	SD
WT	0.176	0.222	0.24	0.212667	0.0330051	1	0.155196
518A	0.19	0.252	0.327	0.256333	0.0686027	1.20533	0.322583
518D	0.0417	0.0828	0.0733	0.0659333	0.0215175	0.310031	0.10118
AR	0.175	0.352	0.284	0.270333	0.0892879	1.27116	0.419849
ŒîEL	0.0927	0.121	0.155	0.1229	0.0311934	0.5779	0.146678
NL	0.00246	0.0196	0.00247	0.00817667	0.0098929	0.0384483	0.0465183
	ASPP2	ASPP2	ASPP2	Mean	SD	% WT	SD
WT	0.00108	0.00218	0.00177	0.00167667	0.000555908	1	0.331555
518A	0.0031	0.00328	0.00255	0.00297667	0.000380307	1.77535	0.226823
518D	0.000554	0.00041	0.000566	0.00051	8.68101e-05	0.304175	0.0517754
AR	0.000202	0.00024	0.00025	0.000230667	2.53246e-05	0.137575	0.0151041
ŒîEL	0.0033	0.00477	0.00674	0.00493667	0.00172605	2.94433	1.02945
NL	1.55e-05	2.21e-05	2.42e-05	2.06e-05	4.53982e-06	0.0122863	0.00270765
	YAP1	YAP1	YAP1	Mean	SD	% WT	SD
WT	0.0648	0.0923	0.0833	0.0801333	0.0140208	1	0.174969
518A	0.0996	0.0984	0.0981	0.0987	0.000793725	1.2317	0.00990506
518D	0.0105	0.00904	0.0128	0.01078	0.00189557	0.134526	0.0236552
AR	0.0138	0.0154	0.0233	0.0175	0.00508626	0.218386	0.0634724
ŒîEL	0.0374	0.0893	0.0993	0.0753333	0.0332296	0.9401	0.414678
NL	0.00282	0.00228	0.00266	0.00258667	0.000277369	0.0322795	0.00346134
	Lats1	Lats1	Lats1	Mean	SD	% WT	SD
WT	0.0880346	0.11855	0.127729	0.111438	0.0207809	1	0.186479
518A	0.156159	0.187789	0.197069	0.180339	0.0214484	1.61829	0.192469
518D	0.0642857	0.0600999	0.0893973	0.071261	0.0158453	0.639468	0.14219
AR	0.0145	0.0155	0.0154	0.0151333	0.000550757	0.135801	0.00494228
ŒîEL	0.147129	0.160174	0.157261	0.154854	0.00684739	1.3896	0.0614458
NL	0.00375	0.00342276	0.00677554	0.00464944	0.00184852	0.0417222	0.0165879

## Sheet: Figure 3D 3E
ml	WT	S518D	S518A	FH	ΔN18	AR	ΔEL	NL-Merlin
10	102000	26400	33000	46800	31200	30800	131000	3440
10.2	653000	102000	135000	246000	130000	285000	626000	12800
10.4	617000	93200	117000	220000	120000	279000	481000	12500
10.6	565000	83500	124000	195000	121000	242000	366000	13200
10.8	575000	80700	122000	189000	115000	235000	305000	13400
11	554000	87300	127000	234000	106000	218000	259000	16100
11.2	546000	83400	112000	546000	105000	198000	240000	19700
11.4	501000	75800	100000	1190000	88900	202000	232000	20200
11.6	491000	77100	93600	1400000	88400	239000	293000	25200
11.8	539000	99200	85400	2350000	95600	306000	428000	107000
12	674000	97700	105000	2330000	96700	304000	310000	573000
12.2	1400000	148000	146000	1930000	68300	436000	333000	1390000
12.4	2990000	490000	346000	1720000	103000	1440000	1080000	1970000
12.6	5150000	1200000	619000	1370000	215000	4210000	3080000	1490000
12.8	6300000	1930000	870000	1150000	511000	6490000	5610000	912000
13	6110000	1800000	918000	885000	1040000	6350000	5430000	557000
13.2	4610000	1130000	765000	749000	1370000	4250000	4020000	376000
13.4	3220000	582000	508000	667000	1170000	2340000	2510000	255000
13.6	1790000	331000	310000	676000	852000	1180000	1560000	181000
13.8	1110000	196000	196000	681000	505000	648000	1230000	131000
14	386000	97600	126000	428000	316000	248000	552000	102000
14.2	477000	72200	88500	474000	212000	213000	469000	67700
14.4	425000	53900	77500	352000	188000	146000	419000	46400
14.6	407000	50700	66100	286000	222000	126000	384000	40900
14.8	416000	54300	62400	238000	195000	124000	334000	45800
15	502000	55500	81800	186000	155000	112000	317000	39400
15.2	834000	74000	135000	171000	182000	125000	432000	42000
15.4	1200000	139000	242000	175000	240000	198000	830000	33100
15.6	1250000	167000	296000	248000	401000	266000	1230000	22800
15.8	1030000	141000	269000	309000	382000	300000	1440000	14200
16	746000	104000	199000	291000	293000	232000	993000	11300
16.2	501000	57800	108000	203000	155000	153000	590000	7930
16.4	237000	28600	55300	103000	71800	42400	296000	5770
16.6	127000	14600	26100	62400	34800	37400	161000	4920
16.8	65600	11500	15000	45200	15300	18400	94500	4060
17	40400	7780	7480	31200	7420	12400	66800	3640
17.2	26600	4740	8200	24200	5890	10300	49000	3810
17.4	24100	4670	6020	18600	4550	8390	39200	3120
17.6	21300	3460	4650	16300	3660	7470	42700	2680
17.8	20400	3110	3200	14200	3500	6360	28000	2660
18	17200	3760	4230	13400	3010	6180	25800	2690
18.2	16500	3350	3300	12600	2900	5430	23300	2110
18.4	15300	3220	3490	12000	2810	4790	21800	2090
18.6	13400	4050	3290	11400	2100	4030	20600	1690
18.8	14800	2280	2960	9950	2130	4350	18400	1680
							22600	1420
							17700	1290
							15800	1250

[truncated: 9 more sheets: Figure 5A, Figure 5C, Figure 5D, Figure 5F, SuppFig 1A, SuppFig 1B, SuppFig 2A, SuppFig2B, SuppFig 3]
